# Supplementary material for: Anticancer and Targeting Activity of Phytopharmaceutical Structural Analogs of a Natural Peptide from Trichoderma longibrachiatum and Related Peptide-Decorated Gold Nanoparticles
Source: Int J Mol Sci. 2023 Mar 14;24(6):5537. doi: 10.3390/ijms24065537 (PMC10057332; doi:10.3390/ijms24065537)
Supplement: Supplementary file 1 [file ijms-24-05537-s001.zip]

Archive with 1 entries (1 files):
- ijms-2254638-supplementary.pdf
